# Supplementary material for: Integrative Omics Analysis Reveals the Regulation of Hypoxia Tolerance in Large Yellow Croaker (Larimichthys crocea) via the Lipoic Acid Synthase (lias) Gene
Source: Adv Sci (Weinh). 2026 Jun 26:e76310. Online ahead of print. doi: 10.1002/advs.76310 (PMC13336880; doi:10.1002/advs.76310)
Supplement: Supplementary file 2 — Supporting File 2: advs76310‐sup‐0002‐TablesS1‐S15.xlsx. [file ADVS-9999-e76310-s002.xlsx]

## Sheet: Table S1
Table S1. Detailed distribution of experimental Larimichthys crocea.
Group	Population	Lot	Sampling Size	Sample Size for Genotyping	Body weight/g	Body length/cm
SNP_chips	DaiQu_1	1	615	119	49.21±7.59a	14.55±2.99a
		2	600	120
		3	598	159
	DaiQu_2	1	514	100	52.58±10.04a	15.03±3.31a
	MingDong_1	1	506	100	48.17±8.66a	14.15±2.39a
		2	509	100
		3	499	100
	MingDong_2	1	506	100	51.20±8.72a	14.98±2.57a
WGS	DaiQu_1	1	300	60	58.34±4.76b	16.09±4.01b
	MingDong_1	1	300	60	55.76±5.21b	15.85±4.55b
Different letters indicate statistically significant differences at P < 0.05.

## Sheet: Table S2
Table S2. Statistical data of genotyping based on SNP_chip.
	Clean reads number	Effective Rate (%)	Align reads number	Align rate (%)	Missing rate of samples per SNP(%)	Missing rate of SNPs per sample(%)	MAF	Proportion of SNPs with >90% genotyping rate	Proportion of samples with >90% genotyping rate	Raw SNP Number	Clean SNP Number
Min	4984778	87.64	3864026	73.88	31.98	0.46	0.05	-	-	-	-
Max	25044166	96.34	20031333	82.88	0	8.4	0.5	-	-	-	-
Average	1.46573e+07	94.62	11722641	79.92	1.02	3.59	0.17	52.38	98.44	236550	123908

## Sheet: Table S3
Table S3. Statistical data of genotyping based on whole-genome resequencing.
	Raw_reads	Clean_reads	Raw Base(G)	Clean Base(G)	Effective Rate(%)	mapping ratio(%)	Genome coverage/%	Sequencing depth	Raw SNP Number	Clean SNP Number
Min	44346354	42211812	6.65	6.25	92.78	98.14	96.11	8.74	-	-
Max	70277514	67385508	10.54	9.99	98.1	98.5	97.5	14.38	-	-
Average	52095986	49771658	7.81	7.39	94.54	98.39	96.75	10.55	-	-
Toatal	6251518352	5972598976	937.73	887.02	-	-	-	-	15999230	8664269

## Sheet: Table S4
Table S4. Primers for genotyping, BSP, Vector construction, qRT-PCR, and RNA interference.
Name	Forward primer (5‘→3’)	Reverse Primer (5‘→3’)	Application
LG1_8315503	TAGGCACAGACACATTGG	TGCTGCTGTCACAAGTTA	Genotyping
BSP-lias-1-N	TGGGTYGAGTATAGAGGTAATT	AATATATCTATACCTACCCCTCTATC	BSP
BSP-lias-1-W	GGAGATTTTATTTTAGGGGAGT	CAAAAAATAAAAACACCCAATATA	BSP
BSP-lias-2-N	GTTTTTATTAGGAAGAAATTTGTT	CACTTTTATCCTCAATACTTATCTATA	BSP
BSP-lias-2-W	AGGTTTAGGTTTTTTTATTTGTT	ACATTACAATACTCTTTTTATATATCATA	BSP
Region1	AGAAGGGAGAGAGGTGAG	TCTTCCTGGTGGAGACAA	Vector construction for dual-LUC
Region2	CAATACCTGTACCTCGAATCT	TGTCTGTGTTGAAGGTTGAT	Vector construction for dual-LUC
CGI2	CACCAGGAAGAAATTTGTCT	CAGGTATTGTGAATGTGCTT	Vector construction for dual-LUC
mafk	TGAGTTGGTGGCAATGTC	GCTGGAGTTGTTGTGGTT	Vector construction for dual-LUC
lias	ACAGCCACCGCCACCATCAT	CCGTGTTGTAAGGCTCGTCTGG	qRT-PCR
hif-1α	GGTTTTATGCTTGCTACTGTCCTC	GCTCTCTGTAACTGGCTTTCGG	qRT-PCR
hk	ACAGCCACCGCCACCATCAT	CCGTGTTGTAAGGCTCGTCTGG	qRT-PCR
pfkl	CGCCGCACTGGTTGTTGACA	CGACCGACGATGGATGGGAAGA	qRT-PCR
aldoa	CTCAGTGACATCGCTCAG	GTTCTCCTCCGTGTTCTC	qRT-PCR
ldha	CGTCAACATCTTCAAGTTCA	TGCCACATAGGTCAGGAT	qRT-PCR
glut1	GCCTTGGCTCTGCTGGAACAAT	GCCTGGGTCCCTGAGAGAACAA	qRT-PCR
pdkl	GGTTTTATGCTTGCTACTGTCCTC	GCTCTCTGTAACTGGCTTTCGG	qRT-PCR
β-actin	CGCCGCACTGGTTGTTGACA	CGACCGACGATGGATGGGAAGA	qRT-PCR
si-lias	CUCUCGUGUUAAGUCAGCATT	UGCUGACUUAACACGAGAGTT	RNA interference
si-hif-1α	CGCACCGUCAAUGUCAAAUTT	AUUUGACAUUGACGGUGCGTT	RNA interference
si-mafk	GCGUCAUCACCAUCGUCAAGU	UUGACGAUGGUGAUGACGCUG	RNA interference
si-NC	UUCUCCGAACGUGUCAGGUTT	ACGUGACACGUUCGGAGAATT	RNA interference
oe-lias	CACACTGGACTAGTGGATCCCGCCACCATGACTGAAGTCATGGCGCTG	AGTCACTTAAGCTTGGTACCTGGAGAGCTCCGTGTAATGCTG	Vector construction for overexpression
si-Lias_homo	GCACCUGGGAUGAAUAUAATT	UUAUAUUCAUCCCAGGUGCTT	RNA interference
si-NC_homo	UUCUCCGAACGUGUCACGUTT	ACGUGACACGUUCGGAGAATT	RNA interference

## Sheet: Table S5
Table S5. Descriptive statistical parameters of hypoxia survival time in different populations of Larimichthys crocea.
Population	Minimum survival time/h	Maximum survival time/h	Mean survival time/h	Standard deviation/h	Coefficient of variation/%
DaiQu_1	13.78	31.21	25.15	5.14	20.44
DaiQu_2	20.85	36.87	31.62	3.42	10.82
MingDong_1	15.96	32.53	26.13	4.86	18.59
MingDong_2	20.48	34.03	29.19	3.15	10.79
All	13.78	36.87	26.89	5.71	21.23

## Sheet: Table S6
Table S6. The identified SNPs significantly associated with hypoxia-tolerance of Larimichthys crocea with SNP-chips data.
SNP	Chr	Position	Allele	MAF for All/%	PVE for All/%	P_value for DaiQu_1	P_value for DaiQu_2	P_value for MingDong_1	P_value for MingDong_2	P_value for All	Location	Gene	Description
LG1_8316034	1	8316034	C/T	16.06	4.47	1.5e-06	0.000702317	3.95e-05	0.000856259	1.45e-06	intronic, upstream, downstream	lias; ugdh; rfc1; wdr19; klhl5	Lipoic acid synthetase; UDP-glucose 6-dehydrogenase; Replication factor C subunit 1; WD repeat-containing protein 19; Kelch-like protein 5
LG1_8505391	1	8505391	C/T	21.09	5.96	3.82e-06	0.000628	0.000384493	5.23e-05	8.06e-06	intronic, upstream, downstream	tbc1d1; klf3	TBC1 domain family member 1; Krueppel-like factor 3
LG1_8525402	1	8525402	A/G	9.51	4.98	6.01e-06	0.000222677	3.94e-05	0.000493672	1.44e-06	intronic, upstream, downstream	pgm2; zcchc7; melk	Phosphoglucomutase-2; Zinc finger CCHC domain-containing protein 7; Maternal embryonic leucine zipper kinase
LG1_8704815	1	8704815	T/C	17.48	4.27	1.56e-05	0.000752531	4.37e-05	9.51e-05	5.67e-06	intergenic	thsd4; ptpn9	Thrombospondin type-1 domain-containing protein 4; Tyrosine-protein phosphatase non-receptor type 9

## Sheet: Table S7
Table S7. The identified SNPs significantly associated with hypoxia-tolerance of Larimichthys crocea with WGS data.
SNP	Chr	Position	Allele	MAF/%	PVE/%	P_value	Location	Gene	Description
LG1_8315503	1	8315503	C/T	21.64	5.96	3.04734e-09	intronic	lias	Lipoic acid synthetase
LG1_8314948	1	8314948	A/G	16.4	5.17	5.96204e-09	intronic	lias	Lipoic acid synthetase
LG1_8316034	1	8316034	C/T	19.7	4.59	1.41041e-08	intronic	lias	Lipoic acid synthetase
LG18_28934270	18	28934270	G/A	15.5	4.38	8.54021e-08	intronic	p4ha3	Prolyl 4-hydroxylase subunit alpha-3
LG22_15692780	22	15692780	C/A	26.3	3.12	6.39718e-08	intergenic	dusp2; gpat2	Dual specificity protein phosphatase 2; Glycerol-3-phosphate acyltransferase 2, mitochondrial
						`

## Sheet: Table S8
Table S8. Sample transcriptome sequencing data and statistics.
Sample name	Raw Reads(M)	Clean Reads(M)	Clean Bases(G)	Valid Bases(%)	Q30(%)	GC(%)	Total mapped reads(%)	Uniquely mapped reads (%)
N_0h_1	50.12	49.55	7.2	95.74	94.84	50.74	91.96	80.66
N_0h_2	49.79	49.08	7.14	95.54	94.78	51.64	93.44	81.72
N_0h_3	48.92	48.11	6.91	94.15	94.31	51.15	91.47	80.72
N_6h_1	48.73	47.77	6.83	93.44	94.44	51.02	91.78	80.44
N_6h_2	48.37	47.76	6.89	95.02	94.95	50.96	92.32	81.85
N_6h_3	50.11	49.24	7.04	93.7	94.91	50.97	91.67	80.96
N_48h_1	48.23	47.63	6.92	95.59	94.77	51.56	93.76	81.7
N_48h_2	51.2	50.38	7.25	94.43	94.72	51.74	93.79	81.63
N_48h_3	47.08	46.39	6.69	94.76	94.56	50.62	92.26	81.63
T_0h_1	47.99	47.15	6.76	93.93	94.51	50.82	92.03	81.16
T_0h_2	47.75	46.93	6.73	93.92	94.32	48.73	89.59	80.13
T_0h_3	46.95	46.16	6.62	94.04	94.35	51.39	92.88	80.97
T_6h_1	47.24	46.37	6.59	93.07	94.45	51.29	92.85	81.09
T_6h_2	49.37	48.53	6.98	94.28	94.2	50.46	91.87	80.44
T_6h_3	45.9	45.11	6.48	94.08	94.36	51.24	92.58	81.37
T_48h_1	47.49	46.91	6.79	95.36	94.77	50.92	93.96	83.27
T_48h_2	50.68	49.82	7.2	94.7	94.67	51.27	92.95	81.93
T_48h_3	49.02	48.22	6.95	94.53	94.83	51.69	93.99	82.19
si-lias-1	24.37	23.64	6.98	96.98	95.24	49.77	92.67	86.77
si-lias-2	23.94	23.15	6.82	96.72	95.18	49.8	92.61	86.76
si-lias-3	24.31	23.56	6.95	96.91	95.19	49.7	92.58	86.72
si-NC-1	24.51	23.75	7.01	96.9	95.34	49.68	92.47	86.57
si-NC-2	24.44	23.68	6.99	96.85	95.12	49.61	92.62	86.71
si-NC-3	24.43	23.66	6.99	96.87	95.09	49.64	92.47	86.52

## Sheet: Table S9
Table S9. Candidate genes associated with hypoxia tolerance in Larimichthys crocea with SNP-chips data.
SNP	Gene Symbol	Gene_id	Start	End	Distance/Kb	Description
LG1_8316034	pds5A	E3U43_008045	8213659	8237196	-102.375	Sister chromatid cohesion protein PDS5-like protein A
LG1_8316034	ube2kb	E3U43_008481	8237896	8246363	-78.138	Ubiquitin-conjugating enzyme E2 K
LG1_8316034	smim14	E3U43_008991	8250263	8257808	-65.771	Small integral membrane protein 14
LG1_8316034	map9	E3U43_008333	8264526	8265117	-51.508	Microtubule-associated protein 9
LG1_8316034	ugdh	E3U43_008958	8268687	8274213	-47.347	UDP-glucose 6-dehydrogenase
LG1_8316034	lias	E3U43_008094	8314317	8316410	-1.717	Lipoic acid synthetase
LG1_8316034	rfc1	E3U43_009220	8318063	8332462	2.029	Replication factor C subunit 1
LG1_8316034	wdr19	E3U43_009129	8332601	8348960	16.567	WD repeat-containing protein 19
LG1_8316034	klhl5	E3U43_008734	8372908	8385879	56.874	Kelch-like protein 5
LG1_8316034	NA	E3U43_008520	8414169	8420521	98.135	hypothetical protein
LG1_8505391	klf3	E3U43_008815	8422887	8442212	-82.504	Krueppel-like factor 3
LG1_8505391	NA	E3U43_009159	8476982	8480976	-28.409	hypothetical protein
LG1_8505391	tbc1d1	E3U43_009131	8481089	8482282	-24.302	TBC1 domain family member 1
LG1_8505391	tbc1d1	E3U43_008279	8483177	8487712	-22.214	TBC1 domain family member 1
LG1_8505391	tbc1d1	E3U43_008974	8493575	8520058	-11.816	TBC1 domain family member 1
LG1_8505391	pgm2	E3U43_008720	8521439	8529811	16.048	Phosphoglucomutase-2
LG1_8525402	zcchc7	E3U43_008851	8532901	8649589	7.499	Zinc finger CCHC domain-containing protein 7
LG1_8525402	melk	E3U43_008791	8680288	8693842	154.886	Maternal embryonic leucine zipper kinase
LG1_8704815	thsd4	E3U43_008442	8696417	8703494	-8.398	Thrombospondin type-1 domain-containing protein 4
LG1_8704815	ptpn9	E3U43_008794	8708409	8710487	3.594	Tyrosine-protein phosphatase non-receptor type 9
LG1_8704815	ptpn9	E3U43_009173	8710961	8716785	6.146	Tyrosine-protein phosphatase non-receptor type 9
LG1_8704815	polq	E3U43_008456	8718879	8726454	14.064	DNA polymerase theta
LG1_8704815	polq	E3U43_008939	8726898	8729612	22.083	DNA polymerase theta
LG1_8704815	polq	E3U43_008266	8729673	8733205	24.858	DNA polymerase theta
LG1_8704815	uba6	E3U43_008512	8736127	8746197	31.312	Ubiquitin-like modifier-activating enzyme 6
LG1_8704815	grhprb	E3U43_008555	8748812	8751156	43.997	Glyoxylate reductase/hydroxypyruvate reductase
LG1_8704815	zbtb5	E3U43_008391	8753736	8757479	48.921	Zinc finger and BTB domain-containing protein 5
LG1_8704815	polr1e	E3U43_008198	8759779	8764563	54.964	DNA-directed RNA polymerase I subunit RPA49
LG1_8704815	fbxo10	E3U43_008795	8764588	8769240	59.773	F-box only protein 10
LG1_8704815	NA	E3U43_008940	8798870	8819178	94.055	hypothetical protein
LG8_20416912	npr3	E3U43_013970	20310713	20325697	-106.199	Atrial natriuretic peptide receptor 1
LG8_20416912	ntr1	E3U43_013294	20409473	20439312	-7.439	Neurotensin receptor type 1
LG8_20416912	snph	E3U43_014194	20503698	20513285	86.786	Syntaphilin
LG8_20416912	sdcbp	E3U43_013376	20519298	20535415	102.386	Syntenin-1
LG8_22754503	pex10	E3U43_013381	22586189	22590714	-168.314	Peroxisome biogenesis factor 10
LG8_22754503	plch2	E3U43_013460	22690061	22732329	-64.442	1-phosphatidylinositol 4,5-bisphosphate phosphodiesterase eta-2
LG8_22754503	plch2	E3U43_013289	22740766	22771793	-13.737	1-phosphatidylinositol 4,5-bisphosphate phosphodiesterase eta-2
LG8_22754503	plch2	E3U43_014216	22773717	22775177	19.214	1-phosphatidylinositol 4,5-bisphosphate phosphodiesterase eta-2
LG8_22754503	E3U43_013807	E3U43_013807	22778475	22787788	23.972	putative glutamate receptor

## Sheet: Table S10
Table S10. Candidate genes associated with hypoxia tolerance in Larimichthys crocea with WGS data.
SNP	Gene Symbol	Gene_id	Start	End	Distance/Kb	Description
LG1_8314948/LG1_8315503/LG1_8316034	pds5A	E3U43_008045	8213659	8237196	-101.844	Sister chromatid cohesion protein PDS5-like protein A
LG1_8314948/LG1_8315503/LG1_8316034	ube2kb	E3U43_008481	8237896	8246363	-77.607	Ubiquitin-conjugating enzyme E2 K
LG1_8314948/LG1_8315503/LG1_8316034	smim14	E3U43_008991	8250263	8257808	-65.24	Small integral membrane protein 14
LG1_8314948/LG1_8315503/LG1_8316034	map9	E3U43_008333	8264526	8265117	-50.977	Microtubule-associated protein 9
LG1_8314948/LG1_8315503/LG1_8316034	ugdh	E3U43_008958	8268687	8274213	-46.816	UDP-glucose 6-dehydrogenase
LG1_8314948/LG1_8315503/LG1_8316034	lias	E3U43_008094	8314317	8316410	-1.186	Lipoic acid synthetase
LG1_8314948/LG1_8315503/LG1_8316034	rfc1	E3U43_009220	8318063	8332462	2.56	Replication factor C subunit 1
LG1_8314948/LG1_8315503/LG1_8316034	wdr19	E3U43_009129	8332601	8348960	17.098	WD repeat-containing protein 19
LG1_8314948/LG1_8315503/LG1_8316034	klhl5	E3U43_008734	8372908	8385879	57.405	Kelch-like protein 5
LG1_8314948/LG1_8315503/LG1_8316034	NA	E3U43_008520	8414169	8420521	98.666	hypothetical protein
LG18_28934270	tspoap1	E3U43_011725	28879629	28881112	-54.641	Peripheral-type benzodiazepine receptor-associated protein 1
LG18_28934270	ywhag	E3U43_011315	28885375	28890011	-48.895	14-3-3 protein gamma-B
LG18_28934270	camkk1	E3U43_011988	28900487	28905728	-33.783	Calcium/calmodulin-dependent protein kinase kinase 1
LG18_28934270	vps37b	E3U43_011712	28908679	28909995	-25.591	Vacuolar protein sorting-associated protein 37B
LG18_28934270	pump2	E3U43_011804	28912282	28915858	-21.988	Mitochondrial uncoupling protein 2
LG18_28934270	c2cd3	E3U43_011925	28918164	28931346	-16.106	C2 domain-containing protein 3
LG18_28934270	p4ha3	E3U43_011470	28933865	28945796	-0.405	Prolyl 4-hydroxylase subunit alpha-3
LG18_28934270	E3U43_011611	E3U43_011611	28975378	28978444	41.108	Diablo-like protein, mitochondrial
LG18_28934270	blvrb	E3U43_011491	29059608	29062919	125.338	Flavin reductase (NADPH)
LG22_15692780	msh3	E3U43_000381	15583629	15620231	-109.151	DNA mismatch repair protein Msh3
LG22_15692780	NA	E3U43_000091	15622195	15622869	-70.585	hypothetical protein
LG22_15692780	myorg	E3U43_000725	15632066	15672413	-60.714	Myogenesis-regulating glycosidase
LG22_15692780	Izumo1	E3U43_000714	15672537	15677328	-20.243	Izumo sperm-egg fusion protein 1
LG22_15692780	dusp2	E3U43_000069	15682690	15685452	-10.09	Dual specificity protein phosphatase 2
LG22_15692780	gpat2	E3U43_000189	15706862	15812915	14.082	Glycerol-3-phosphate acyltransferase 2, mitochondrial

[truncated: 4 more sheets: Table S11, Table S12, Table S13, Table S15]
